# Supplementary material for: Inhibition of cell surface GRP78 and activated α2M interaction attenuates kidney fibrosis
Source: JCI Insight. 2025 Dec 22;10(24):e183998. doi: 10.1172/jci.insight.183998 (PMC12890533; doi:10.1172/jci.insight.183998)
Supplement: Supporting data values [file jciinsight-10-183998-s055.xlsx]

## Sheet: Fig 1a
C	6h	24h
0.517185	2.19664	1.18218
0.185116	6.69015	4.22432
0.358626	6.21699	4.68424
1.23679	5.84794	3.2646
1.76514	3.43676	4.75661
0.117335	5.62951	2.50996

## Sheet: Fig 1b
C	6h	24h
1.18617	1.94367	3.39315
1.23655	1.89721	3.31946
0.297281	2.56859	4.25912

## Sheet: Fig 1c
C	24h	48h
0.493267	1.43748	1.70978
0.953109	0.936202	1.3704
0.82757	1.41498	1.47223
0.801281	1.15976	1.50041
1.18555	1.39074	1.7456

## Sheet: Fig 1d
C	24h	48h
1.21866	2.56472	1.05361
0.479745	1.76042	2.26971
1.41538	1.80689	1.86181
0.742837	1.14414	1.67742
0.959701	1.6303	1.81771
0.674808	1.65335	2.03427

## Sheet: Fig 1e
C	HG
1.11286	2.20107
0.83221	1.21472
1.23833	1.68563
0.961453	1.30018
0.990367	1.90932
0.807107	1.17582
1.08324	1.46567
1.10826	0.987716

## Sheet: Fig 1f
C	HG
0.571337	2.52737
0.658448	2.63865
1.21565	1.49886
1.55456	2.44652

## Sheet: Fig 1g
FN				Col IV
C	HG	HG+C38		C	HG	HG+C38
1.38688	1.87564	0.61199		0.464475	1.27324	0.524087
0.502798	1.70345	0.15981		1.06079	1.59674	0.774947
1.42019	2.11222	0.758631		1.41586	2.33519	1.32565
0.690133	1.75836	0.133098		1.29797	1.65149	0.655611
				0.499547	1.37849	0.476679
				1.26135	1.3937	0.830838

## Sheet: Fig 1h
FN				Col IV
C	HG	HG+C38		C	HG	HG+C38
1.07573	2.42201	1.36218		1.55696	3.59233	1.43922
		0.570575				1.38687
0.716164	2.23975	0.667894		0.942204	2.56083	1.52189
		0.498901				1.86269
1.20811	3.12549	1.49759		0.500842	3.11746	1.31381

## Sheet: Fig 1i
FN				Col IV
C	HG	HG+Fa2m		C	HG	HG+Fa2m
0.689348	2.74077	1.6119		0.713276	2.34034	0.812707
0.868842	2.52424	1.1213		0.812993	3.04561	0.863452
0.705653	1.76996	1.88093		1.21658	2.0796	1.05351
		1.0355				1.12467
0.412966	1.66141	1.64788		0.356945	1.74307	1.58431
2.32319	3.12175	1.17959		1.90021	1.50653	0.670742

## Sheet: Fig 1j
FN				Col IV
C	HG	HG+Fa2m		C	HG	HG+Fa2m
1.24066	1.57896	1.13366		0.985629	1.46539	0.862256
0.476576	2.26671	1.0918		1.17598	2.21664	0.535712
0.943161	2.11983	0.970709		1.18646	1.92493	1.26171
1.3396	2.02928	0.970199		0.651927	1.87945	0.436207

[truncated: 75 more sheets: Fig 1k, Fig 1l, Fig 2a, Fig 2b, Fig 2c, Fig 2d, Fig 2e, Fig 2f, Fig 2g, Fig 2h, Fig 2i, Fig 2j, Fig 3a, Fig 3b, Fig 3c, Fig 3d, Fig 3e, Fig 3f, Fig 3g, Fig 3h …]
